# Supplementary material for: Distribution, antifungal susceptibility pattern and intra-Candida albicans species complex prevalence of Candida africana: A systematic review and meta-analysis
Source: PLoS One. 2020 Aug 20;15(8):e0237046. doi: 10.1371/journal.pone.0237046 (PMC7440629; doi:10.1371/journal.pone.0237046)
Supplement: S1 Appendix — (CSV) [file pone.0237046.s004.csv]

Recent queries in pubmed
Search	Query	Items found	Time
#6	Search ((((Candida africana[Title/Abstract]) OR C. africana[Title/Abstract]) OR candida albicans complex[Title/Abstract]) OR candida albicans sibling species[Title/Abstract]) OR candida albicans Cryptic[Title/Abstract]	134	8:28:16
#5	Search candida albicans Cryptic[Title/Abstract]	48	8:26:06
#4	Search candida albicans sibling species[Title/Abstract]	4	8:25:06
#3	Search candida albicans complex[Title/Abstract]	9	8:24:29
#2	Search C. africana[Title/Abstract]	74	8:23:47
#1	Search Candida africana[Title/Abstract]	39	8:23:31
